# Supplementary material for: Morphological Diversity of Epichloë sinensis from Festuca sinensis Germplasm on the Qinghai–Tibet Plateau
Source: J Fungi (Basel). 2026 Feb 25;12(3):166. doi: 10.3390/jof12030166 (PMC13027652; doi:10.3390/jof12030166)
Supplement: Supplementary file 1 [file jof-12-00166-s001.zip]

Archive with 2 entries (2 files):
- Supplementary Figure1-9 .pdf
- Supplementary Table 1-4.xlsx
