# Supplementary material for: Morphological Diversity of Epichloë sinensis from Festuca sinensis Germplasm on the Qinghai–Tibet Plateau
Source: J Fungi (Basel). 2026 Feb 25;12(3):166. doi: 10.3390/jof12030166 (PMC13027652; doi:10.3390/jof12030166)
Supplement: Supplementary file 1 [file jof-12-00166-s001.zip › Supplementary Table 1-4.xlsx]

## Sheet: Supplementary Table 1 
	Supplementary Table S1. Longitude, latitude, and altitude of sampling points
Strain number	Collection location	Altitude	Longitude	Latitude
19-3A	Qumahe Township, Qumalai County, Yushu Tibetan Autonomous Prefecture, Qinghai, China	4617	93.9581	35.5479
21-1C	Keyuke Town, Delingha City, Haixi Mongolian and Tibetan Autonomous Prefecture, Qinghai, China	2912	98.6507	37.2856
23-2C	Golmud City, Haixi Mongolian and Tibetan Autonomous Prefecture, Qinghai, China	5197	91.9223	32.9041
52-10A	Qinglin Township, Datong Hui and Tu Autonomous County, Xining City, Qinghai, China	2700	101.6800	36.9300
61-19B	Sahoteng Town, Zaduo County, Yushu Tibetan Autonomous Prefecture, Qinghai, China	4412	95.6975	32.9452
62-15A	Yinda Town, Jiuquan City, Gansu, China	1477	98.4945	39.7324
66-5A	Dahua Town, Huangyuan County, Xining City, Qinghai, China, China	2690	101.2600	36.6800
69-6A	Mangla Township, Guinan County, Hainan Tibetan Autonomous Prefecture, Qinghai, China	2600	100.2600	35.6800
81-2A	Ganjia Town, Xiahe County, Gannan Tibetan Autonomous Prefecture, Gansu, China	2800	102.522	35.2025
82	Heping Township, Huangyuan County, Xining City, Qinghai, China, China	2690	101.2600	36.6800
S35	Tanggu Town, Tongde County, Hainan Tibetan Autonomous Prefecture, Qinghai, China	3837	100.898	34.9546
S36	Tanggu Town, Tongde County, Hainan Tibetan Autonomous Prefecture, Qinghai, China	3952	100.89	34.9132
S37	Hebei Township, Tongde County, Hainan Tibetan Autonomous Prefecture, Qinghai, China	3345	100.808	34.7338
S40	Hebei Township, Tongde County, Hainan Tibetan Autonomous Prefecture, Qinghai, China	3383	100.5550	34.5824
S52	Suohurima Township, Jiuzhi County, Guoluo Tibetan Autonomous Prefecture, Qinghai, China	3825	101.299	33.392
S84	Yushu City, Yushu Tibetan Autonomous Prefecture, Qinghai, China	3885	96.9751	32.8533
S101	Sahoteng Town, Zaduo County, Yushu Tibetan Autonomous Prefecture, Qinghai, China	4412	95.6975	32.9452
S103	Sahoteng Town, Zaduo County, Yushu Tibetan Autonomous Prefecture, Qinghai, China	4022	95.4029	32.8590
S122	Bagan Township, Qumalai County, Yushu Tibetan Autonomous Prefecture, Qinghai, China	4050	96.4337	33.9030
S124	Gaduo Township, Chengduo County, Yushu Tibetan Autonomous Prefecture, Qinghai, China	4082	96.7314	33.8007
S125	Gaduo Township, Chengduo County, Yushu Tibetan Autonomous Prefecture, Qinghai, China	4126	96.7678	33.7796
S126	Gaduo Township, Chengduo County, Yushu Tibetan Autonomous Prefecture, Qinghai, China	4594	96.9542	33.7765
S135	Machali Town, Maduo County, Guoluo Tibetan Autonomous Prefecture, Qinghai, China	4187	98.0397	34.6499
S140	Huashixia Town, Maduo County, Guoluo Tibetan Autonomous Prefecture, Qinghai, China	4192	98.3884	34.8328
guo2	Zhiqingsongduo Town, Jiuzhi County, Guoluo Tibetan Autonomous Prefecture, Qinghai, China	4017	101.333	33.3757
guo3	Suohurima Township, Jiuzhi County, Guoluo Tibetan Autonomous Prefecture, Qinghai, China	4085	101.065	33.4184
guo5	Jiangritang Township, Banma County, Guoluo Tibetan Autonomous Prefecture, Qinghai, China	3563	100.748	32.9175
guo4T	Suohurima Township, Jiuzhi County, Guoluo Tibetan Autonomous Prefecture, Qinghai, China	3912	101.153	33.4400
guo10T	Duogongma, Banma County, Guoluo Tibetan Autonomous Prefecture, Qinghai, China	3605	100.711	33.0972
guo16T	Manzhang Township, Dali County, Guoluo Tibetan Autonomous Prefecture, Qinghai, China	4234	100.203	33.3840
guo17	Wosai Township, Dari County, Guoluo Tibetan Autonomous Prefecture, Qinghai, China	4072	99.8724	33.5748
3-5	Xiaying Township, Ledu District, Haidong City, Qinghai, China	2785	102.152	36.3481
3-6	Xiaying Township, Ledu District, Haidong City, Qinghai, China	2703	102.153	36.3576
4-1	Shoule Town, Ledu District, Haidong City, Qinghai, China	2473	102.391	36.6623
8-5	Shagou Hui Ethnic Township, Ping'an District, Haidong City, Qinghai, China	2727	102.062	36.3440
9-1	Gucheng Hui Ethnic Township, Ping'an District, Haidong City, Qinghai, China	2708	102.014	36.3479
9-3	Gucheng Hui Ethnic Township, Ping'an District, Haidong City, Qinghai, China	2708	102.014	36.3479
11-1	Lime Kiln Hui Ethnic Township, Ping'an District, Haidong City, Qinghai, China	2523	101.891	36.3824
12-1	Shangxinzhuang Town, Huangzhong District, Xining City, Qinghai, China	2692	101.596	36.4377
13-4	Qunjia Tibetan Township, Huangzhong District, Xining City, Qinghai, China	2631	101.683	36.2662
13-5	Qunjia Tibetan Township, Huangzhong District, Xining City, Qinghai, China	2916	101.665	36.3005
18-2	Haizigou Township, Huangzhong District, Xining City, Qinghai, China	2714	101.695	36.7006
18-4	Haizigou Township, Huangzhong District, Xining City, Qinghai, China	2662	101.684	36.7254
20-1	Shuobei Tibetan Township, Datong Hui and Tu Autonomous County, Xining City, Qinghai, China	2841	101.745	37.0955
20-2	Shuobei Tibetan Township, Datong Hui and Tu Autonomous County, Xining City, Qinghai, China	2933	101.781	37.1086
20-3	Xianghua Tibetan Township, Datong Hui and Tu Autonomous County, Xining City, Qinghai, China	2792	101.799	37.1066
22-1	Hualin Township, Datong Hui and Tu Autonomous County, Xining City, Qinghai, China	2724	101.702	37.0444
28-1	Bazanggou Hui Ethnic Township, Ping'an District, Haidong City, Qinghai, China	2720	102.102	36.3639
28-4	Bazanggou Hui Ethnic Township, Ping'an District, Haidong City, Qinghai, China	2720	102.102	36.3639
30-2	Bazanggou Hui Ethnic Township, Ping'an District, Haidong City, Qinghai, China	2720	102.102	36.3639
32-1	Tianjiazhai Town, Huangzhong District, Xining City, Qinghai, China	2619	101.835	36.3911
34-1	Shangxinzhuang Town, Huangzhong District, Xining City, Qinghai, China	2858	101.579	36.4038
34-2	Shangxinzhuang Town, Huangzhong District, Xining City, Qinghai, China	3021	101.542	36.3821
35-2	Garang Township, Guide County, Hainan Tibetan Autonomous Prefecture, Qinghai, China	3192	101.5200	36.3071
35-3	Garang Township, Guide County, Hainan Tibetan Autonomous Prefecture, Qinghai, China	3030	101.548	36.2957
35-4	Garang Township, Guide County, Hainan Tibetan Autonomous Prefecture, Qinghai, China	3212	101.5180	36.3110
36-1	Garang Township, Guide County, Hainan Tibetan Autonomous Prefecture, Qinghai, China	3169	101.562	36.3035
37-1	Changning Town, Datong Hui Autonomous County, Xining City, Qinghai, China	2372	101.784	36.8319
38-1	Wufeng Town, Huzhu Tu Autonomous County, Haidong City, Qinghai, China	2602	101.897	36.8747
38-2	Wufeng Town, Huzhu Tu Autonomous County, Haidong City, Qinghai, China	2654	101.903	36.8689
39-1	Donggou Township, Huzhu Tu Autonomous County, Haidong City, Qinghai, China	2549	102.022	36.8105
41-1	Danma Town, Huzhu Tu Autonomous County, Haidong City, Qinghai, China	2862	102.136	36.8571
41-2	Danma Town, Huzhu Tu Autonomous County, Haidong City, Qinghai, China	2903	102.151	36.8515
43-1	Nanmenxia Town, Huzhu Tu Autonomous County, Haidong City, Qinghai, China	2929	101.887	37.0505
44-2	Nanmenxia Town, Huzhu Tu Autonomous County, Haidong City, Qinghai, China	2935	101.8040	37.2742
44-3	Dongchuan Town, Menyuan Hui Autonomous County, Haibei Tibetan Autonomous Prefecture, Qinghai, China	2739	101.81	37.3043
45-1	Xitan Township, Menyuan Hui Autonomous County, Haibei Tibetan Autonomous Prefecture, Qinghai, China	2774	101.669	37.3543
45-2	Dongchuan Town, Menyuan Hui Autonomous County, Haibei Tibetan Autonomous Prefecture, Qinghai, China	2868	101.763	37.3028
46-1	Dongchuan Town, Menyuan Hui Autonomous County, Haibei Tibetan Autonomous Prefecture, Qinghai, China	2736	101.79	37.3185
46-2	Haomen Town, Menyuan Hui Autonomous County, Haibei Tibetan Autonomous Prefecture, Qinghai, China	2784	101.62	37.3521
50-1	Baoku Township, Datong Hui and Tu Autonomous County, Xining City, Qinghai, China	2590	101.566	37.0949
51-1	Qinglin Township, Datong Hui and Tu Autonomous County, Xining City, Qinghai, China	2727	101.393	37.0835
51-2	Qinglin Township, Datong Hui and Tu Autonomous County, Xining City, Qinghai, China	2832	101.352	37.1037
53-1	Halejing Mongolian Township, Haiyan County, Haibei Tibetan Autonomous Prefecture, Qinghai, China	3234	101.078	37.0792
53-2	Halejing Mongolian Township, Haiyan County, Haibei Tibetan Autonomous Prefecture, Qinghai, China	3234	101.0780	37.0792
54-1	Halejing Mongolian Township, Haiyan County, Haibei Tibetan Autonomous Prefecture, Qinghai, China	3142	101.049	37.0353
54-2	Xihai Town, Haiyan County, Haibei Tibetan Autonomous Prefecture, Qinghai, China	2992	100.966	36.9171
55-1	Jintan Township, Haiyan County, Haibei Tibetan Autonomous Prefecture, Qinghai, China	2912	101.056	36.8535
55-2	Jintan Township, Haiyan County, Haibei Tibetan Autonomous Prefecture, Qinghai, China	2902	101.075	36.8359
56-1	Jintan Township, Haiyan County, Haibei Tibetan Autonomous Prefecture, Qinghai, China	2895	101.085	36.8224
56-3	Bayan Township, Huangyuan County, Xining City, Qinghai, China	2819	101.109	36.7865
57-1	Bayan Township, Huangyuan County, Xining City, Qinghai, China	3079	101.156	36.8029
58-1	Bayan Township, Huangyuan County, Xining City, Qinghai, China	2638	101.208	36.7171
59-1	Heping Township, Huangyuan County, Xining City, Qinghai, China	2713	101.243	36.6164
60-1	Riyue Tibetan Township, Huangyuan County, Xining City, Qinghai, China	2922	101.174	36.5412
61-1	Heka Town, Xinghai County, Hainan Tibetan Autonomous Prefecture, Qinghai, China	3179	100.026	35.9140
62-1	Heka Town, Xinghai County, Hainan Tibetan Autonomous Prefecture, Qinghai, China	3713	99.9217	35.8352
66-1	Ningxiu Town, Zeku County, Huangnan Tibetan Autonomous Prefecture, Qinghai, China	3377	100.716	35.1431
68-1	Tanggu Town, Tongde County, Hainan Tibetan Autonomous Prefecture, Qinghai, China	3256	100.676	35.2557
72-1	Tanggu Town, Tongde County, Hainan Tibetan Autonomous Prefecture, Qinghai, China	3256	100.676	35.2557
73-1	Mangqu Town, Guinan County, Hainan Tibetan Autonomous Prefecture, Qinghai, China	3124	100.813	35.5619
74-1	Guomaying Town, Guinan County, Hainan Tibetan Autonomous Prefecture, Qinghai, China	2943	101.321	35.8212
75-1	Guomaying Town, Guinan County, Hainan Tibetan Autonomous Prefecture, Qinghai, China	2943	101.321	35.8212
120-1	Garang Township, Guide County, Hainan Tibetan Autonomous Prefecture, Qinghai, China	2821	101.552	36.2626
120-2	Halejing Mongolian Township, Haiyan County, Haibei Tibetan Autonomous Prefecture, Qinghai, China	3136	100.823	36.9984
125-1	Ganzihe Township, Haiyan County, Haibei Tibetan Autonomous Prefecture, Qinghai, China	3136	100.823	36.9984
125-4	Shenzhong Township, Huangyuan County, Xining City, Qinghai, China	2630	101.226	36.7078
ba4	Vache Town, Hongyuan County, Aba Tibetan and Qiang Autonomous Prefecture, Sichuan, China	3563	102.65	32.9649
ba11	Qiongxi Town, Hongyuan County, Aba Tibetan and Qiang Autonomous Prefecture, Sichuan, China	3526	102.624	32.8508
ba13	Qiongxi Town, Hongyuan County, Aba Tibetan and Qiang Autonomous Prefecture, Sichuan, China	3539	102.577	32.7958
ba14	Charlie Township, Aba County, Aba Tibetan and Qiang Autonomous Prefecture, Sichuan, China	3932	102.117	32.7159
ba15	Maierma Town, Aba County, Aba Tibetan and Qiang Autonomous Prefecture, Sichuan, China	3524	102.032	32.8506
ba16	Maikun Township, Aba County, Aba Tibetan and Qiang Autonomous Prefecture, Sichuan, China	3502	101.8150	32.9097
ba21	Andou Township, Aba County, Aba Tibetan and Qiang Autonomous Prefecture, Sichuan, China	3438	101.476	33.0027
ba24	Gemo Town, Aba County, Aba Tibetan and Qiang Autonomous Prefecture, Sichuan, China	3493	101.557	33.0448
ba28	Rongmuda Township, Rangtang County, Aba Tibetan and Qiang Autonomous Prefecture, Sichuan, China	3190	101.103	32.6162
ba29	Maikun Township, Aba County, Aba Tibetan and Qiang Autonomous Prefecture, Sichuan, China	3485	101.6720	32.7695
ba31	Jialuo Town, Aba County, Aba Tibetan and Qiang Autonomous Prefecture, Sichuan, China	3626	102.338	33.0813
zi2	Luoruo Town, Seda County, Garze Tibetan Autonomous Prefecture, Sichuan, China	3954	100.52	32.1307
zi2T	Xinrong Township, Shiqu County, Garze Tibetan Autonomous Prefecture, Sichuan, China	4007	98.2642	33.0625
zi4T	Derongma Township, Shiqu County, Garze Tibetan Autonomous Prefecture, Sichuan, China	4132	97.9090	33.1340
gan1	Zhayou Township, Xiahe County, Gannan Tibetan Autonomous Prefecture, Gansu, China	3034	102.767	34.9783
gan5	Hezuo City, Gannan Tibetan Autonomous Prefecture, Gansu, China, China	2919	102.9020	34.9806
gan7	Bola Town, Xiahe County, Gannan Tibetan Autonomous Prefecture, Gansu, China	2956	102.839	34.8385
gan8	Amuquhu Town, Xiahe County, Gannan Tibetan Autonomous Prefecture, Gansu, China	3138	102.608	34.7607
gan10	Gahai Town, Luqu County, Gannan Tibetan Autonomous Prefecture, Gansu, China	3558	102.29	34.3546
gan13	Hequ Machang Township, Maqu County, Gannan Tibetan Autonomous Prefecture, Gansu, China	3430	102.145	33.8603
G22	Nage Town, Hezuo City, Gannan Tibetan Autonomous Prefecture, Gansu, China	3097	102.878	34.9029
G24	Zaguga Town, Zhuoni County, Gannan Tibetan Autonomous Prefecture, Gansu, China	2705	103.151	34.6598
G38	Ma'ai Town, Luqu County, Gannan Tibetan Autonomous Prefecture, Gansu, China	3201	102.473	34.6559
G40	Gahai Town, Luqu County, Gannan Tibetan Autonomous Prefecture, Gansu, China	3444	102.3	34.4484
G43	Amudeshou Town, Xiahe County, Gannan Tibetan Autonomous Prefecture, Gansu, China	3315	102.519	34.7228

## Sheet: Supplementary Table 2 
			Supplementary Table S2. The primer sequence of TubB and Tef1-α gene amplification
	Primer	Primer number	Sequence	Reference
	Tef1	Tef1-exon1d-1	5'-GGGTAAGGACGAAAAGACTCA-3'	Moon et al., 2002; Zhu et al., 2013
		Tef1-exon5u-1	5'-CGGCAGCGATAATCAGGATAG-3'
	Tub2	Tub2-exon1d-1	5'-GAGAAAATGCGTGAGATTGT-3'
		Tub2-exon4u-2	5'-GTTTCGTCCGAGTTCTCGAC-3'

## Sheet: Supplementary Table 3
				Supplementary Table S3. Primers used for mating type and alkaloid gene and mating type genes and expected product sizes
Primer name		Primer name	Forward primer (5'-3')	Primer name	Reverse primer (5'-3')	Size (bp)
	lolM	lolM-F	CGCCCGGGATGCACAAGGTCCAGATACATG	lolM-R	CGCTCGAGTTATTGCTACTCTATTACCTCCT
	lolA	lolA-F1	GAGACACTAGAGAAATGGCAGCTGC	lolA-R1	GGCATCCATGGTGGCGAAGATGTG	270
	lolC	lolC-5a	GTTGCCCACGGTGCGCGTCTTC	lolC-3a	GGTCTAGTATTACGTTGCCAGGG	462
Lolines	lolU	lolU-F	CGATGGTTGGATCAGTCGTTGC	lolU-R	GAGCTGATGCGGCATTGGCATC	661
	lolF	lolF-F	CTCTGATATGAAGACTCCTGAGC	lolF-R	GCCAAGCGGAGTTCAGATCATCC	635
	lolD	lolD-F	CTCGACGTTTCAACAGATTGCAG	lolD-R	GTCTTTGAAGACAAGCCAGTCC	430
	lolT	lolT-F	CACTGACCTCCAAGTATACTTGC	lolT-R	CGTCATCCCGACCTCTTTCGGAT	551
	perA-A2	perA2-F	ACAGCTTTGCCACTCCAAG	perA2-R	ATCCACGCCTATGTAGCTC	2363
	perA-M	perM-F	GCTTGCTGCGTTTGTCAC	perM-R	TGGGAAATCGGAACAAGG	1298
	perA-T1	perT1-F	TCGGAAAGGTCGGCTGTAC	perT1-R	TTGCTTCATCCCAGTCAGC	1073
Peramine	perA-R*	perR*-F	AGGAAGGCATCAGGCTGG	perR*-R	CTAGCCTCCAGATCTTGTG	1376
	perA-C	perC1-F	ATCCAAGACGCATATCCC	perC1-R	ATCATCTCGGCGGCTTCC	878
	perA-A1	perA1-F	ATGACGAGCTCGGAGCGAGTTG	perA1-R	AGACTTCCATCTGCACAGTATC	1691
	perA-△R*	per△R*-F	TCTTCAGGCATCGCAGGAAC	per△R*-R	GTACGGATAACCTCAAC	742
	perA-T2	perT2-F	TCTTCAGGCATCGCAGGAAC	perT2-R	TCGGCCACCTCCAGCCTGATG	600
	ltmJ	ltmJ-205	CCAAGCATCGATTTGTCACC	ltmJ-206	AATCTGATCGCCATCTTTGC	242
	ltmE	ltmE-356	CCGAGTTTGATGACCTGCTG	ltmE-341	TTCCGCTTCCGAGTAGACTC	687
	ltmS	ltmS-F	ATGGAAGTCACGGGAAGG	ltmS-R	AAAGACGGGAAAGGCAGT	250~500
	ltmG	ltmG-156	GCACAAACAATAAATTCGGCCAA	ltmG-157	AATTTGCCCTCTGTTAAATCCTC	383
	ltmF	ltmF-359	GAATTATGTTACTCTTGGGG	ltmF-360	AAGTTGGCACATAGGTCTTC	227
	ltmM	ltmM-158	GTGATCGGTGCTGACGGGGTCCA	ltmM-159	TATCGCCATATTTGCTCCTTGCCC	669
Indole-diterpenes	ltmC	ltmC-278	GAAACTGCCAATCGAGCATA	ltmC-279	TTCTTGCAATCATTTTGCAATTG	403
	ltmP	ltmP-280	ATGGCTGTCATTCATACAACAGCTATG	ltmP-281	AGCGTCCCGGACAGGCATATCTCCCA	508
	ltmQ	ltmQ-313	CTACCAGGACAGGCGTGACGTCC	ltmQ-282	CAGAGGTTTAACCCTCTTGACGC	334
	ltmB	ltmB-345	AACATCGCCTGGGAGCTCGTATA	ltmB-346	CGCAGGTCCTATTTCCATCGC	240
	ltmK	ltmK-160	ATATTGAATTGCTGCGTGAGGAG	ltmK-161	AGAGGCCAAGAAGCGGCCTGGACA	568
	dmaW	dmaW-F4	GTGTACTTTACTGTGTTCGGCATG	dmaW-6R	GTGGAGATACACACTTAAATATGGC	282
	easA	easA-F	GCGGTTGCATTGAGAATCGCTC	easA-R	ATCTACCACAAGCTTGGCGGAC	350
	easF	easF-F2	GTTCTCGACATTCGTCTTGCTAC	easF-R2	TCAAGCTGCGAGGCACTTACGTC	415
	easE	easE-F	CAGACTCGCTTCAGATTCACAC	easE-R	GTTCTGGTGTTCGTTGGCAATG	388
	easD	easD-F	CTGAAGAAGTCTGTCCACGAA	easD-R	TGACGATACTGCGGTTGC
Ergot alkaloids	easG	easG-F	AAGAAAGGTGGACCTGCCATGG	easG-R	CTTCTCATCCGTTAATGTGCGG	317
	easH	easH-F	AGATATGGCATCGTGACCAGCC	easH-R	GGCATGTAGCATCAAATGGTGTC	333
	easO	easO-F	ATGGATACCTCACAGCAGAAGCGTC	easO-R	TCATTCAGGCAAGGGAGCCG
	easP	easP-F	ATGGACAAGGTGGTTTTGCAG	easP-R	CTACTCTAACCACTTTTCCACCAGC
	cloA	cloA-F	GGATGAACTTGTCAGGTGACGAG	cloA-R	GTGATCAGGGATACCTTTGATTAC	383
	lpsB	p12-F	CCGTCTTCCCGTATACCGAA	p12-R	TACCCACTGCCTCGAACTTG	598
	lpsA	lpsA-midF	CGCTGCTCTCTGTCATGCAGAAG	lpsA-midR	GTTCCTCATCCAACATCTCGATC	281
	lpsC	lpsC-F	CACTGGCTGAAGAGCTACGCG	lpsC-R	GCAGATGTTGTCACAGGCTCC
Mating type genes	MtaC	MTAC-F	CAATGGTGGTCACCTGAGAAG	MTAC-R	CGGTCTCATTCTTCCAGAGAGAGG	785
	MtbA	MTBA-F	TCTACCGCAAGGAACGACACAATACCG	MTBA-R	GCTTTTCCAGCAAGGCTTGCTTGACTC	213

## Sheet: Supplementary Table 4
		Supplementary Table S4. TubB and Tef1-α sequences used in phylogenetic analysis in this study
Strain number	Host species	Collection location	Altitude	Longitude	Latitude	TubB	Tef1-α
19-3A	Festuca sinensis	Qumahe Township, Qumalai County, Yushu Tibetan Autonomous Prefecture, Qinghai, China	4617	93.9581	35.5479	PX761555	PX761513
21-1C	F. sinensis	Keyuke Town, Delingha City, Haixi Mongolian and Tibetan Autonomous Prefecture, Qinghai, China	2912	98.6507	37.2856	copy1:PX761558;copy2:PX761559	copy1:PX761516;copy2:PX761517
23-2C	F. sinensis	Golmud City, Haixi Mongolian and Tibetan Autonomous Prefecture, Qinghai, China	5197	91.9223	32.9041	copy1:PX761560;copy2:PX761561	copy1:PX761518;copy2:PX761519
52-10A	F. sinensis	Qinglin Township, Datong Hui and Tu Autonomous County, Xining City, Qinghai, China	2700	101.6800	36.9300	PX761563	PX761521
61-19B	F. sinensis	Sahoteng Town, Zaduo County, Yushu Tibetan Autonomous Prefecture, Qinghai, China	4412	95.6975	32.9452	copy1:PX761574;copy2:PX761575	copy1:PX761532;copy2:PX761533
62-15A	F. sinensis	Yinda Town, Jiuquan City, Gansu, China	1477	98.4945	39.7324	copy1:PX761576;copy2:PX761577	copy1:PX761534;copy2:PX761535
66-5A	F. sinensis	Dahua Town, Huangyuan County, Xining City, Qinghai, China	2690	101.2600	36.6800	PX761580	PX761538
69-6A	F. sinensis	Mangla Township, Guinan County, Hainan Tibetan Autonomous Prefecture, Qinghai, China	2600	100.2600	35.6800	PX761583	PX761541
81-2A	F. sinensis	Ganjia Town, Xiahe County, Gannan Tibetan Autonomous Prefecture, Gansu, China	2800	102.522	35.2025	copy1:PX761586;copy2:PX761587	copy1:PX761544;copy2:PX761545
20-1	F. sinensis	Shuobei Tibetan Township, Datong Hui and Tu Autonomous County, Xining City, Qinghai, China	2841	101.745	37.0955	copy1:PX761556;copy2:PX761557	copy1:PX761514;copy2:PX761515
53-1	F. sinensis	Halejing Mongolian Township, Haiyan County, Haibei Tibetan Autonomous Prefecture, Qinghai, China	3234	101.078	37.0792	copy1:PX761564;copy2:PX761565	copy1:PX761522;copy2:PX761523
56-3	F. sinensis	Bayan Township, Huangyuan County, Xining City, Qinghai, China	2819	101.109	36.7865	copy1:PX761566;copy2:PX761567	copy1:PX761524;copy2:PX761525
57-1	F. sinensis	Bayan Township, Huangyuan County, Xining City, Qinghai, China	3079	101.156	36.8029	copy1:PX761568;copy2:PX761569	copy1:PX761526;copy2:PX761527
58-1	F. sinensis	Bayan Township, Huangyuan County, Xining City, Qinghai, China	2638	101.208	36.7171	copy1:PX761570;copy2:PX761571	copy1:PX761528;copy2:PX761529
59-1	F. sinensis	Heping Township, Huangyuan County, Xining City, Qinghai, China	2713	101.243	36.6164	copy1:PX761572;copy2:PX761573	copy1:PX761530;copy2:PX761531
66-1	F. sinensis	Ningxiu Town, Zeku County, Huangnan Tibetan Autonomous Prefecture, Qinghai, China	3377	100.716	35.1431	copy1:PX761578;copy2:PX761579	copy1:PX761536;copy2:PX761537
68-1	F. sinensis	Tanggu Town, Tongde County, Hainan Tibetan Autonomous Prefecture, Qinghai, China	3256	100.676	35.2557	copy1:PX761581;copy2:PX761582	copy1:PX761539;copy2:PX761540
74-1	F. sinensis	Guomaying Town, Guinan County, Hainan Tibetan Autonomous Prefecture, Qinghai, China	2943	101.321	35.8212	copy1:PX761584;copy2:PX761585	copy1:PX761542;copy2:PX761543
120-2	F. sinensis	Halejing Mongolian Township, Haiyan County, Haibei Tibetan Autonomous Prefecture, Qinghai, China	3136	100.823	36.9984	copy1:PX761588;copy2:PX761589	copy1:PX761546;copy2:PX761547
G22	F. sinensis	Nage Town, Hezuo City, Gannan Tibetan Autonomous Prefecture, Gansu, China	3097	102.878	34.9029	copy1:PX761595;copy2:PX761596	copy1:PX761550;copy2:PX761551
G38	F. sinensis	Ma'ai Town, Luqu County, Gannan Tibetan Autonomous Prefecture, Gansu, China	3201	102.473	34.6559	PX761594	PX761552
G40	F. sinensis	Gahai Town, Luqu County, Gannan Tibetan Autonomous Prefecture, Gansu, China	3444	102.3	34.4484	copy1:PX761592;copy2:PX761593	copy1:PX761553;copy2:PX761554
38-3A	F. nitidula	Jiaxing, Gongbujiangda, Tibet, China	3800	92.505	29.886	PX761562	PX761520
291-14A	F. nitidula	Jiaxing, Gongbujiangda, Tibet, China	3800	92.505	29.886	copy1:PX761590;copy2:PX761591	copy1:PX761548;copy2:PX761549
